# Supplementary material for: Safety and Efficacy of Tyrosine Kinase Inhibitors in Immune Thrombocytopenic Purpura: A Systematic Review of Clinical Trials
Source: J Xenobiot. 2023 Jan 28;13(1):29–41. doi: 10.3390/jox13010005 (PMC9944448; doi:10.3390/jox13010005)
Supplement: Supplementary file 1 [file jox-13-00005-s001.zip]

Archive with 1 entries (1 files):
- jox-2164492-supplementary.pdf
